# Supplementary material for: Generalisability of Maternal Genetic Risk Score for Birth Weight Across Racial Identity and Ancestry: A Secondary Analysis of a Prospective Cohort Study
Source: BJOG. 2025 Nov 30;133(4):708–15. doi: 10.1111/1471-0528.70088 (PMC12884248; doi:10.1111/1471-0528.70088)
Supplement: Supplementary file 1 — Table S1: bjo70088‐sup‐0001‐TableS1.xlsx. [file BJO-133-708-s001.xlsx]

## Sheet: BW-associated SNP weights
snp ID	chrom	position	beta	ref allele	alt allele
rs12401656	chr1	42991096	-0.02917	G	A
rs80278614	chr1	118869694	0.051555	G	A
rs10913200	chr1	176552519	-0.037921	G	A
rs61830764	chr1	212116634	0.018021	G	A
rs10495563	chr2	9522081	0.015662	G	A
rs2551347	chr2	23689531	0.028586	C	T
rs754868	chr2	42958392	0.018889	A	G
rs17034876	chr2	46257171	0.038851	C	T
rs4953353	chr2	46340137	-0.019338	G	T
rs560887	chr2	168906638	-0.024657	T	C
rs10181515	chr2	226154745	0.02136	C	T
rs9855896	chr3	14245650	-0.013769	A	G
rs11708067	chr3	123346931	0.056135	A	G
rs1482852	chr3	157080505	-0.054284	A	G
rs11711420	chr3	183631222	-0.022362	T	G
rs4144829	chr4	17902031	-0.031809	C	T
rs116807401	chr4	134200566	0.088066	T	C
rs6845999	chr4	144644674	0.017218	C	T
rs351930	chr5	52707563	0.020245	A	T
rs6925689	chr6	126544738	-0.017611	T	C
rs34776209	chr7	23473474	-0.015477	C	T
rs10265133	chr7	45856005	0.020049	G	T
rs10265057	chr7	47236139	0.0358	A	G
rs2237467	chr7	50665619	0.011416	G	A
rs112139215	chr7	73620229	0.055757	C	A
rs2282978	chr7	92635096	0.020882	T	C
rs6467157	chr7	128020710	-0.01362	T	C
rs732563	chr8	23488013	0.018559	T	C
rs34036147	chr8	38508731	0.0194	C	T
rs13266210	chr8	41675996	-0.029745	A	G
rs72656010	chr8	56209656	-0.026426	T	C
rs6995390	chr8	76698777	-0.014267	A	T
rs7819593	chr8	105102944	0.02277	T	C
rs9657468	chr8	141352291	-0.018308	G	T
rs28457693	chr9	95455066	0.040405	A	G
rs2418135	chr9	111139029	0.012251	G	A
rs72760655	chr9	114153934	0.008954	C	A
rs1323438	chr9	116353252	0.019969	T	C
rs3933326	chr9	120871670	0.023046	A	G
rs9645500	chr10	69226967	0.01948	T	G
rs1112718	chr10	92719350	0.035666	A	G
rs10509669	chr10	94210156	0.019908	A	T
rs7076938	chr10	114029616	0.029164	C	T
rs71486610	chr10	122375287	0.01558	G	C
rs11042596	chr11	2097630	-0.026645	T	G
rs234864	chr11	2836067	0.016879	G	A
rs2168101	chr11	8233861	0.014949	C	A
rs4444073	chr11	10310117	-0.022825	A	C
rs11055030	chr12	12725415	-0.022447	G	C
rs7968682	chr12	65978100	-0.037494	G	T
rs1480470	chr12	66018350	0.027818	A	G
rs2647873	chr12	102687414	-0.008743	A	G
rs34217484	chr13	48280414	0.011964	T	A
rs6575803	chr14	100791418	-0.033789	C	T
rs75844534	chr15	38374916	0.035531	C	A
rs339969	chr15	60591082	0.010576	C	A
rs3784789	chr15	74790211	-0.018175	C	G
rs4932373	chr15	90886057	-0.010189	A	C
rs7402983	chr15	98650047	-0.026562	A	C
rs40434	chr16	55665613	0.01725	A	G
rs222857	chr17	7261244	0.02552	C	T
rs4511593	chr17	7552219	0.01934	C	T
rs11867479	chr17	70094066	0.018077	C	T
rs10221267	chr17	70468521	0.017582	C	T
rs41355649	chr19	33299650	-0.042069	G	A
rs1203876	chr20	22560277	0.05527	A	C
rs11698914	chr20	32739337	-0.029429	C	G
rs1012167	chr20	40530479	0.023859	T	C
rs753381	chr20	41168825	-0.018192	T	C
rs6026449	chr20	58697561	0.017794	T	C
rs134594	chr22	29072468	-0.021565	C	T
rs7285579	chr22	46046100	-0.017618	C	T
