# Supplementary material for: Generalisability of Maternal Genetic Risk Score for Birth Weight Across Racial Identity and Ancestry: A Secondary Analysis of a Prospective Cohort Study
Source: BJOG. 2025 Nov 30;133(4):708–15. doi: 10.1111/1471-0528.70088 (PMC12884248; doi:10.1111/1471-0528.70088)
Supplement: Supplementary file 2 — Table S2: bjo70088‐sup‐0002‐TableS2.xlsx. [file BJO-133-708-s003.xlsx]

## Sheet: table1 genorace2
	White	American Indian/Alaska Native	Asian	Black/African American	More Than One Race	Native Hawaiian/Other Pacific Islander	Unknown/Not Reported
	5394	17	358	1139	508	32	699
GA at delivery (weeks), mean ±SD	39.09 (1.81)	38.66 (1.24)	39.13 (1.66)	38.73 (2.19)	38.96 (1.87)	38.33 (2.27)	38.85 (2.29)
Maternal BMI (BMI_Cat), n (%)
< 18.5	107 ( 2.0)	0 ( 0.0)	17 ( 4.7)	28 ( 2.5)	13 ( 2.6)	0 ( 0.0)	18 ( 2.6)
18.5 - <25	2942 (54.5)	8 ( 47.1)	242 (67.6)	401 (35.2)	213 (41.9)	12 (37.5)	279 (39.9)
25 - <30	1288 (23.9)	2 ( 11.8)	63 (17.6)	272 (23.9)	132 (26.0)	9 (28.1)	198 (28.3)
30 - <35	572 (10.6)	1 ( 5.9)	22 ( 6.1)	182 (16.0)	75 (14.8)	7 (21.9)	98 (14.0)
35+	431 ( 8.0)	6 ( 35.3)	8 ( 2.2)	226 (19.8)	66 (13.0)	4 (12.5)	66 ( 9.4)
Missing	54 ( 1.0)	0 ( 0.0)	6 ( 1.7)	30 ( 2.6)	9 ( 1.8)	0 ( 0.0)	40 ( 5.7)
Diabetes
Pre-gestational	75 ( 1.4)	1 ( 5.9)	6 ( 1.7)	39 ( 3.4)	11 ( 2.2)	0 ( 0.0)	9 ( 1.3)
Gestational	227 ( 4.2)	2 ( 11.8)	42 (11.7)	41 ( 3.6)	21 ( 4.1)	3 ( 9.4)	36 ( 5.2)
Chronic hypertension, n(%)	122 ( 2.3)	0 ( 0.0)	3 ( 0.8)	70 ( 6.2)	13 ( 2.6)	2 ( 6.2)	15 ( 2.2)
HDP
Gestational HTN	762 (14.1)	3 ( 17.6)	51 (14.2)	216 (19.0)	77 (15.2)	3 ( 9.4)	57 ( 8.2)
PE without severe features	219 ( 4.1)	1 ( 5.9)	9 ( 2.5)	52 ( 4.6)	27 ( 5.3)	2 ( 6.2)	32 ( 4.6)
PE with severe features	220 ( 4.1)	2 ( 11.8)	13 ( 3.6)	71 ( 6.2)	24 ( 4.7)	1 ( 3.1)	32 ( 4.6)
Superimposed PE	24 ( 0.4)	0 ( 0.0)	0 ( 0.0)	17 ( 1.5)	2 ( 0.4)	0 ( 0.0)	4 ( 0.6)
Eclampsia	2 ( 0.0)	0 ( 0.0)	0 ( 0.0)	2 ( 0.2)	0 ( 0.0)	0 ( 0.0)	1 ( 0.1)
Birth weight (g), mean ±SD	3289.90 (541.66)	3196.66 (554.68)	3172.99 (495.86)	3079.53 (583.24)	3215.86 (566.58)	2989.49 (559.92)	3174.90 (613.20)
BW <10th percentile, n(%)	405 ( 7.5)	2 ( 11.8)	53 (14.8)	162 (14.2)	60 (11.8)	4 (12.5)	87 (12.4)
BW >90th percentile, n(%)	257 ( 4.8)	1 ( 5.9)	7 ( 2.0)	44 ( 3.9)	19 ( 3.7)	1 ( 3.1)	22 ( 3.1)
Newborn sex male, n(%)	2776 (51.5)	8 ( 47.1)	184 (51.4)	574 (50.4)	268 (52.8)	20 (62.5)	360 (51.5)
note: SGA_olsen was reported in table 1 of the manuscript.
